# Supplementary material for: Food Addiction: Prevalence, Severity, and Impact on Vascular Stroke Risk Factors in a French Hospital-Based Sample
Source: Nutrients. 2024 Dec 15;16(24):4327. doi: 10.3390/nu16244327 (PMC11676678; doi:10.3390/nu16244327)
Supplement: Supplementary file 1 [file nutrients-16-04327-s001.zip]

Archive with 1 entries (1 files):
- nutrients-3363261-supplementary.pdf
